# Supplementary material for: Atrial Fibrillation Prevalence Rates and Its Association with Cardiovascular–Kidney–Metabolic Factors: SIMETAP-AF Study
Source: Medicina (Kaunas). 2024 Aug 13;60(8):1309. doi: 10.3390/medicina60081309 (PMC11356659; doi:10.3390/medicina60081309)
Supplement: Supplementary file 1 [file medicina-60-01309-s001.zip]

Archive with 1 entries (1 files):
- medicina-3125185-supplementary.pdf
